# Supplementary material for: Documenting Differences between Early Stone Age Flake Production Systems: An Experimental Model and Archaeological Verification
Source: PLoS One. 2015 Jun 25;10(6):e0130732. doi: 10.1371/journal.pone.0130732 (PMC4482428; doi:10.1371/journal.pone.0130732)
Supplement: S2 Table — (XLSX) [file pone.0130732.s002.xlsx]

## Sheet: Лист1
ID	curvature	epa	cortex	mass	length	width	plat_depth	plat_width	EPA	Location
EFT1067	185.443	4.7295	n	10.5	32.56	27.19	7.57	31.29	63	Department of Archaeology, University of Cape Town Cape Town, South Africa
EFT1087	173.369	4.90982	n	71	50.2	55.8	9.34	31.51	86	Department of Archaeology, University of Cape Town Cape Town, South Africa
EFT1218	184.575	4.40908	y	42.5	73.69	32.76	8.06	25.92	70	Department of Archaeology, University of Cape Town Cape Town, South Africa
EFT145	180	3.82835	n	31.6	62.94	33.6	12.47	36.06	69	Department of Archaeology, University of Cape Town Cape Town, South Africa
EFT180	170.845	4.41327	n	128.5	58.59	73.84	8.8	30.9	83	Department of Archaeology, University of Cape Town Cape Town, South Africa
EFT187	170.076	6.7548	n	15	32.55	37.37	2.96	4.97	55	Department of Archaeology, University of Cape Town Cape Town, South Africa
EFT193	180	3.87426	y	27.9	38.05	39.79	6.94	18.81	51	Department of Archaeology, University of Cape Town Cape Town, South Africa
EFT198	177.578	7.65154	n	17.4	50.51	37.21	3.14	13.51	84	Department of Archaeology, University of Cape Town Cape Town, South Africa
EFT2263	184.249	6.89179	n	31.4	52.17	31.92	4.97	25.61	92	Department of Archaeology, University of Cape Town Cape Town, South Africa
EFT2266	165.86	4.42303	n	59.1	64.35	45.86	10.79	19.23	73	Department of Archaeology, University of Cape Town Cape Town, South Africa
EFT2298	163.542	7.34191	y	3.5	19.95	16.08	5.01	11.34	60	Department of Archaeology, University of Cape Town Cape Town, South Africa
EFT2313	173.347	4.01965	y	11.9	26.2	30.19	3.65	14.89	39	Department of Archaeology, University of Cape Town Cape Town, South Africa
EFT235	170.08	7.00293	n	29.4	56.66	34.81	3.58	14.66	81	Department of Archaeology, University of Cape Town Cape Town, South Africa
EFT325	169.86	4.15405	y	67.2	75.15	41.31	9.98	30.96	75	Department of Archaeology, University of Cape Town Cape Town, South Africa
EFT356	178.078	4.45015	n	9.7	29.94	23.44	7.79	18.08	51	Department of Archaeology, University of Cape Town Cape Town, South Africa
EFT390	185.03	6.13735	n	14.8	34.17	45.27	3.1	10.97	62	Department of Archaeology, University of Cape Town Cape Town, South Africa
EFT423	180	5.21187	n	19.3	44.11	37.84	7.76	15.7	69	Department of Archaeology, University of Cape Town Cape Town, South Africa
EFT438	180	5.35572	y	49	42.66	48.02	8.12	34	87	Department of Archaeology, University of Cape Town Cape Town, South Africa
EFT440	180	2.60293	n	37	29.52	45.62	25.38	51.2	53	Department of Archaeology, University of Cape Town Cape Town, South Africa
EFT442	180	3.11742	n	38.4	44.02	48.4	19.46	40.65	63	Department of Archaeology, University of Cape Town Cape Town, South Africa
EFT451	187.893	3.08509	y	82.7	72.05	56.37	12.73	40.15	65	Department of Archaeology, University of Cape Town Cape Town, South Africa
EFT459	194.609	4.91211	n	17.3	39.92	40.74	5.34	27.18	67	Department of Archaeology, University of Cape Town Cape Town, South Africa
EFT470	155.741	4.38115	n	49.7	49.49	44.15	8.48	14.12	61	Department of Archaeology, University of Cape Town Cape Town, South Africa
EFT479	182.892	4.5669	y	39.1	40.33	41.47	8.59	27.4	69	Department of Archaeology, University of Cape Town Cape Town, South Africa
EFT514	186.577	5.1864	n	19.3	32.28	40.13	8.12	24.51	72	Department of Archaeology, University of Cape Town Cape Town, South Africa
EFT524	176.857	4.62752	n	48.2	78.85	38.48	12.49	34.72	89	Department of Archaeology, University of Cape Town Cape Town, South Africa
EFT541	173.393	2.66119	y	48.7	49.4	41.31	24.19	59.01	60	Department of Archaeology, University of Cape Town Cape Town, South Africa
EFT600	180	3.91663	n	36.5	31.97	53.16	5.39	42.34	59	Department of Archaeology, University of Cape Town Cape Town, South Africa
EFT620	170.624	5.09109	n	27.8	45.72	35.03	6.98	27.11	73	Department of Archaeology, University of Cape Town Cape Town, South Africa
EFT631	189.128	5.21772	n	12.6	22.64	36.38	9.36	26.23	69	Department of Archaeology, University of Cape Town Cape Town, South Africa
EFT640	174.637	4.17635	n	19.9	30.4	40.32	10.89	27.01	62	Department of Archaeology, University of Cape Town Cape Town, South Africa
EFT642	172.596	5.18161	n	35.6	56.49	25.92	13.11	11.72	70	Department of Archaeology, University of Cape Town Cape Town, South Africa
EFT730	197.614	5.70418	y	24.7	56.6	31.18	11.8	14.74	82	Department of Archaeology, University of Cape Town Cape Town, South Africa
EFT879	175.854	8.30358	n	11.2	40.03	38.19	3.3	10.5	84	Department of Archaeology, University of Cape Town Cape Town, South Africa
