# Supplementary material for: Documenting Differences between Early Stone Age Flake Production Systems: An Experimental Model and Archaeological Verification
Source: PLoS One. 2015 Jun 25;10(6):e0130732. doi: 10.1371/journal.pone.0130732 (PMC4482428; doi:10.1371/journal.pone.0130732)
Supplement: S3 Table — (XLSX) [file pone.0130732.s003.xlsx]

## Sheet: Лист1
ID	curvature	thickeve	cortex	mass	length	width	plat_depth	plat_width	EPA
1	176.551	2.00163	y	1.4	31.57	40.66	4.8	26.95	85
2	173.255	0.890749	n	6.4	30.27	38.2	4.92	25.27	72
3	167.299	0.886247	n	11.4	62.07	29.48	4.75	12.53	76
4	162.768	1.98407	n	9.8	44.36	27.74	8.36	20.46	62
5	170.659	0.793872	n	12.5	52.26	26.65	4.77	19.78	94
6	169.652	5.85947	y	131.6	69.97	55.98	27.72	55.37	75
7	180	2.93087	n	69.9	55.79	57.51	17.29	55.78	66
8	195.054	2.24656	y	59.4	66.03	57.51	7.57	22.92	83
9	191.848	5.22675	y	41.1	48.75	45.6	17.64	37.84	67
10	176.126	0.582838	y	176.6	69.36	68.62	18.5	65.69	73
11	203.45	2.51752	y	60.1	48.31	52.04	21.34	52	55
12	178.452	0.954481	y	40.6	65.72	30.78	13.96	22.1	100
13	175.895	0.532572	y	88.4	61.04	50.33	19.14	37.89	67
14	178.931	2.86945	y	175.3	76.56	61.94	23.28	39.72	75
15	180	5.14732	y	62.9	50.66	41.89	22.52	39.88	74
16	178.448	2.25007	y	29.1	51.78	36.2	14.36	17.74	72
17	191.653	2.80466	y	27	53.22	37.58	13.23	17.7	72
18	189.347	7.23394	y	149.8	74.16	79.38	13.45	43.61	70
19	180	2.78094	y	86.4	74.66	38.77	15.5	32.33	72
20	188.94	6.80454	y	79.6	52.36	53.25	12.75	44.93	75
21	174.78	0.588473	y	37.6	50.68	51.03	8.75	24.49	63
22	176.936	4.7656	y	38.3	39.3	46.74	14.83	35.03	48
23	194.527	4.10426	y	37.5	47.55	41.08	13.29	29.84	65
24	169.219	6.18075	y	42.6	40.28	38.61	18.89	42.42	68
25	175.76	4.54346	n	190.8	108.71	37.65	24.15	41.96	71
26	176.329	4.65262	n	136.5	67.54	67.32	11.39	35.91	89
27	167.584	0.0288675	n	62.2	59.75	43.36	17.48	31.26	76
28	180	2.50599	n	59.1	69.05	49.43	16.29	42.83	70
29	165.857	1.89099	n	25	48.41	32.06	13.37	32.18	63
30	166.716	2.6423	n	8.9	39.05	21.35	8.04	25.31	73
31	188.296	0.612073	n	33.7	79.82	39.48	6.72	29.18	78
32	183.005	3.10598	n	17.3	43.19	27.95	15.57	27.35	55
33	194.361	4.23193	n	23.4	53.61	27.17	19.34	33.95	62
34	193.947	2.09605	n	6	31.22	25.54	8.47	28.08	60
35	180	2.4563	n	13.5	27.34	34.33	15.95	36.15	69
36	177.282	2.61006	n	31.2	69.49	27.29	14.41	26.68	69
37	188.09	4.30396	n	25.4	52.42	32.54	10.67	27.41	52
38	185.436	2.85097	n	24.4	52.43	46.16	10.02	38.98	67
39	186.405	4.04045	n	34.9	38.32	51.27	17.76	25.81	53
40	180.228	1.94193	n	10.2	47.84	25.87	8.07	25.85	70
41	197.186	7.88769	n	46.4	46.26	39.05	17.08	37.91	52
42	176.41	3.01437	n	16.5	34.65	41.36	9.47	20.27	65
43	188.934	4.61316	n	19.1	51.94	29.08	9.16	24.18	105
44	175.804	3.40621	n	53	63.41	55.95	8.63	28.31	97
45	177.552	6.02314	n	49.4	53.42	58.71	15.22	34.89	60
46	194.25	2.96248	n	15.6	37.79	32.08	10.95	28.57	64
47	182.438	3.68132	n	49.1	46.73	48.54	14.45	36.86	77
48	168.513	0.656227	n	28.9	62.77	27.94	14.7	7.08	83
49	180	3.10088	n	30.6	56.92	42.49	8.73	29.26	65
50	187.841	1.31081	n	80.5	73.25	49.45	17.47	29.25	74
51	176.37	1.22022	n	128.9	99.23	50.65	17.81	35.6	69
52	154.286	5.73412	n	166.7	88.1	71.45	10.65	36.8	84
53	180	1.83004	n	27	68.57	34.63	13.67	34.82	65
54	192.421	3.30967	n	63.6	68.06	51.56	11.07	34.91	92
55	172.944	1.86565	n	123.5	91.16	67.41	10.12	32.28	82
56	175.511	4.78055	n	64.7	69.3	58.94	16.37	49.91	74
57	180	5.96474	n	72.4	58.86	64.29	13.46	58.17	64
58	181.9	5.56361	n	42.1	57.67	66.71	8.65	38.3	73
59	175.919	8.95998	n	209.6	110.41	106.38	27.12	94.83	92
60	190.633	7.64414	n	146.4	68.3	104.95	19.07	56.34	58
61	175.196	3.96389	n	93.9	48.5	58.56	11.47	23.26	83
62	188.9	3.88263	n	42.1	53.13	52.32	13.43	42.11	76
63	178.331	10.3178	n	223.1	99.34	102.97	33.31	93.38	54
64	187.718	1.57944	n	157.2	94.1	57.22	20.05	34.9	82
65	180	5.82938	n	169.9	81.02	82.78	25.2	75.73	74
66	187.843	4.82966	n	179	81.76	90.32	24.45	37.99	69
67	180	1.87886	n	45.7	58.67	50.54	9.87	34.93	83
68	169.098	9.87269	n	471.8	139.99	106.93	27.73	60.17	72
69	183.165	6.58805	n	55.8	47.65	85.61	16.76	56.57	94
70	180	4.17162	n	66.4	93.03	43.2	17.94	21	74
71	193.225	2.08471	n	16.2	37.15	36.9	6.52	35.1	74
72	187.159	3.16323	n	27.1	40.79	46.74	10.06	51	92
73	188.461	5.54008	y	82.3	55.36	54.82	13.15	36.94	94
74	180	7.74528	y	54.4	51.79	45.31	18.03	34.64	70
75	189.164	4.20475	y	30.4	54.59	33.64	14.35	32.26	64
76	177.3	4.41128	y	34.9	51.45	42.51	7.21	26.99	85
77	180	3.89477	y	70.9	57.15	71.01	12.69	25.58	82
78	183.116	4.58409	y	52.3	53.77	47.47	11.81	43.58	79
79	178.013	2.95002	y	23.5	45.3	42.15	9.32	31.06	67
80	180	5.45784	y	19.8	26.11	41.31	10.72	31.88	100
81	175.267	1.89413	y	30.1	86.96	79.32	23.44	45.05	75
82	175.261	3.83156	y	39.1	37.62	50.15	14.26	52.35	90
83	172.148	5.68648	y	194.2	69.31	106.51	19.85	67.43	87
84	177.003	1.3642	n	11.4	37.54	37.82	6.26	16.95	85
85	177.04	4.44054	y	275.8	81.27	99.52	18.64	81.74	90
86	171.87	1.30328	n	6.1	27.74	23.06	3.66	14.18	85
87	180	2.15694	n	8.2	27.89	37.18	11.22	29.11	59
88	165.703	4.5584	y	97.3	63.54	57.58	26.06	68.6	55
89	184.368	3.01242	n	37.3	39.16	45.31	4.63	24.53	85
90	190.173	7.49326	n	213.8	65.94	111.84	25.22	61.9	69
91	176.012	7.49417	n	143.3	77.76	75.35	28.53	74.56	75
92	175.086	3.89154	y	412.6	72.21	128.43	27.98	94.34	55
93	174.093	1.05929	n	35.3	74.45	42.37	8.94	29.18	73
94	177.846	3.32927	n	13.2	32.62	31.19	12.58	31.45	75
95	180	1.985	n	33.6	66.87	36.43	3.59	27.34	98
96	176.909	2.38137	n	164.6	78.35	64.58	11.68	39.22	77
97	172.103	1.3299	n	261.3	77.07	72.15	16.55	75.85	75
98	183.58	0.833926	n	20.9	41.66	30.61	7.91	21.12	85
99	188.229	4.04964	n	60.1	50.18	49.27	20.08	47.96	73
100	186.086	7.06985	n	75.1	52.22	48.61	20.87	52.12	61
101	167.628	0.248261	y	28.7	67.55	34.96	5.11	30	70
102	172.362	3.55325	n	11.9	28.2	27.95	9.9	34.4	95
103	183.628	3.3383	n	49.9	53.37	56.88	6.32	19.49	76
104	170.901	1.48786	n	32.3	54.11	45.04	6.93	28.83	66
105	188.788	1.35397	n	59.7	48.44	70.46	12.81	45.06	71
106	185.722	3.16778	n	139.1	60.66	88.91	15.51	41.95	75
107	180	0.909194	n	145.8	60.71	73.51	21.39	56.35	63
108	175.419	1.98699	n	112.6	68.13	66.65	14.87	43.13	70
109	174.612	1.90234	y	86.6	65.23	48.93	14.63	35.93	67
110	186.867	5.61399	n	74.2	72.17	36.26	8.74	27.87	89
111	180	1.42149	y	128	60.71	66.3	20.07	47.33	95
112	203.267	2.57419	n	156.6	53.64	94.18	12.07	69.49	72
113	191.991	3.77815	n	59.3	37.74	49.54	18.9	31.87	74
114	182.826	1.53717	n	20.9	42.63	31.74	13.26	41.17	73
115	170.625	2.07507	n	21	42.88	33.79	11.23	43.15	75
116	173.333	6.23106	n	144.5	72.97	56.85	23.5	37.22	77
117	180	1.69512	y	120.6	60.72	56.28	15.27	34.22	89
118	173.656	4.50367	n	32.6	30.67	52.68	16.93	36.39	59
119	177.418	0.710023	y	68.9	69.03	60.96	11.81	35.38	67
120	195.023	0.910018	n	147.4	70.48	65.41	14.16	53.64	75
121	169.333	5.40281	n	61.9	51.08	58.25	13.32	35.65	65
122	176.276	1.40756	n	9.3	37.23	28.96	4.29	16.16	54
123	173.919	0.165227	n	2.2	30.06	15.96	3.6	6.64	75
124	174.287	1.45974	n	5.4	28.22	22.37	5.69	19.49	53
125	185.786	0.286764	n	1	23.57	11.13	1.54	7.2	78
126	162.646	0.243379	n	0.7	22.48	10.94	0.86	5.15	65
127	161.992	1.73379	n	4.5	32.85	16.3	4.36	16.15	60
128	160.66	2.09716	n	11.8	35.62	32.64	3.93	8.7	80
129	180	0.175784	n	1.8	19.25	22.16	3.12	10.34	72
130	175.296	1.30745	n	15.6	25.68	32.39	10.11	23.55	65
131	175.581	0.405832	n	4.4	28.18	23.88	4.87	13.4	70
132	165.119	0.701166	n	4.3	32.22	22.63	2.24	13.08	52
133	173.838	2.3539	n	5.1	37.93	15.71	7.59	13.91	61
134	158.376	0.556447	n	1	17.8	11.78	4.48	15.33	67
135	166.878	0.340637	n	1.3	14.82	11.5	4.43	16	71
136	163.493	0.54151	n	1	18.72	12.55	4.19	10.73	62
137	167.927	1.09801	y	6.5	22.81	34.97	2.27	10.12	85
138	171.941	1.55475	n	5.6	25.38	29.77	4.11	23.14	59
139	183.149	1.552	n	3	35.14	12.05	2.62	8.77	75
140	177.152	0.354448	n	15	54.79	23.48	9.42	24.95	61
141	161.401	1.66529	n	33	36.56	44.59	13.67	33.43	70
142	180	0.650922	n	4.4	24.22	35.28	2.87	13.81	81
143	159.104	0.385746	n	3.7	32.72	28.78	2.85	10.41	70
144	166.032	1.40557	n	0.8	15.09	11.81	4.29	10.95	59
145	167.247	6.46763	y	266.1	129.86	66.04	12.64	19.04	90
146	191.528	1.12973	n	45.4	51.92	44.37	15.98	43.43	72
147	188.744	4.73463	y	52.1	59.47	50.46	15.6	39.92	74
148	180	4.24272	n	92.1	70.63	51.14	11.96	30.46	84
149	170.897	4.86012	y	65.3	64.97	43.1	8.7	36.3	52
150	180	3.6481	n	106.7	87.61	35.71	10.66	21.67	98
151	178.351	5.67231	y	22.7	40.55	35.7	11.33	35.73	68
152	188.867	1.72253	n	35.5	46.88	57.1	11.94	45.14	75
153	188.797	5.49742	n	100.4	67.41	69.45	18.76	42.05	67
154	180	2.81726	n	15.5	31.62	40.24	10.03	38.23	58
155	174.55	4.63029	n	23.5	49.86	37.97	3.68	26.21	100
156	183.933	3.86623	n	35.6	42.88	66.23	9.8	35.7	60
157	187.192	1.84709	n	8.1	35.8	34.84	7.18	20.83	72
158	186.204	1.42581	n	9	35.24	29.75	5.1	18.3	69
159	184.12	4.23623	n	61.3	58.75	49.33	22.14	71.28	60
160	186.997	1.23843	n	11.1	35.91	35.42	9.3	32.02	64
161	177.697	4.60394	n	19.3	43.46	34.81	3.82	21.1	52
162	181.149	2.55946	y	60.4	55.9	68.41	5.8	28.43	95
163	168.612	0.488092	y	20.1	48.37	33.69	9	27.06	60
164	184.753	1.80212	n	15.1	47.36	35.68	5.38	17.15	82
165	173.651	1.3668	n	32.1	53.4	73.15	11.4	26.46	64
166	171.233	0.433628	n	40.6	60.99	36.27	2.83	10.31	88
167	180	2.77002	n	22.9	48.4	37.25	13.24	32.71	56
168	180	2.89305	n	18.6	42.67	46.76	9.02	44.12	67
169	166.314	2.11552	n	10	38.2	36.56	5.84	30.55	74
170	171.068	2.28482	n	13.7	49.5	24.25	6.43	15.52	69
171	174.654	4.03566	n	25.5	58.56	41.47	11.65	20.96	83
172	178.83	9.78166	n	144.3	42.35	129.73	22.64	82.24	96
173	174.441	9.59307	n	440.6	126.51	92.94	21.18	69.01	110
174	175.975	5.08808	n	292.9	124.12	106.19	19.84	55.85	64
175	195.476	2.47788	n	35.1	41.28	51.53	8.61	39	87
176	195.088	7.78795	n	212.6	63.52	122.42	20.93	66.93	50
177	194.303	8.35441	n	327.2	100.22	93.98	18.12	71.18	70
178	197.507	7.56655	n	184.5	86.91	94.57	19.99	69.5	46
179	180	0.147309	n	4.6	51.45	21.99	4.22	14.99	62
180	172.224	5.41914	n	30.2	87.95	28.2	18.45	32.23	60
181	164.289	0.940443	n	3.2	31.9	22.61	3.64	13.27	49
182	169.561	0.520416	n	6.8	54.3	14.94	0.91	6.79	56
183	165.682	1.19315	n	4.3	27.09	36.82	4.8	20.17	49
184	136.407	1.46405	n	5.9	40.1	25.71	2.35	11.29	23
185	162.468	1.6656	n	5.6	40.8	24.38	5.08	19.68	54
186	164.961	0.504777	n	13.2	45.6	36	5.21	21.4	54
187	148.726	1.24468	n	13.5	41.23	32.23	10.15	32.03	42
188	166.252	1.08125	n	6.4	37.64	38.72	2.17	13.7	65
189	156.248	1.92281	n	10.5	67.36	23.32	4.12	7.25	38
190	159.317	1.4943	n	10.6	57.99	29.62	2.44	26.7	45
191	186.118	1.87527	n	14.6	44.12	48.85	1.89	8.5	52
192	161.703	0.736365	n	16.5	42.04	37.34	8.78	51.23	70
193	178.107	0.846581	n	4.3	30.56	29.43	2.34	27.52	56
194	160.399	1.06829	n	17	53.85	31.2	5.51	23.9	46
195	153.1	0.927919	n	3.7	35.8	21.43	5.64	16.47	47
196	170.252	1.57953	n	2.1	30.09	21.48	3.2	12.33	64
197	163.605	0.894893	n	0.9	15.9	16.25	2.61	9.66	50
198	160.014	1.71191	n	16.3	55.58	31.43	5.72	24.28	53
199	173.293	1.30641	n	5.6	46.1	14.18	11.9	19.02	54
200	177.221	0.453248	n	31.8	83.09	27.41	8.76	27.86	76
201	180	1.54975	n	5.9	24.04	31.47	5.46	26.03	49
202	171.864	1.50771	n	8.6	46.19	25.28	8.04	21.59	62
203	174.31	3.27705	y	12	32.64	31.76	8.8	23.02	54
204	168.819	2.20604	n	27.6	81.32	42.42	5.89	17.95	46
205	147.209	2.4942	n	13.9	49.21	33.92	9.32	43.35	36
206	170.197	0.962497	n	3.5	25.1	19.75	2.24	11.18	51
207	163.441	1.89523	n	16.4	40.77	43.02	9.39	31.15	56
208	165.494	1.20799	n	7.3	39.14	32.52	3.54	11.99	34
209	174.82	2.93065	n	5.5	28.47	25.07	1.19	6.88	36
210	162.981	2.07116	n	12.5	38.31	34.96	5.46	34.68	73
211	155.8	0.305123	n	7.5	37.81	33.77	5.74	20.31	44
212	163.565	1.46029	n	3.4	48.83	28.38	2.17	7.07	51
213	167.646	0.909963	n	4.9	42.93	17.59	3.23	8.79	51
214	180	1.35967	n	19.4	60.6	35.1	0.85	20.98	59
215	166.743	1.01041	n	5.9	35.36	33.96	2.81	21.77	50
216	170.611	1.53409	n	4.3	41.67	36.8	2.15	12.75	62
217	158.892	2.99934	y	15.7	40.78	24.24	8.9	24.63	51
218	161.014	1.38023	n	5.2	27.32	33.04	7.47	29.53	45
219	173.442	0.430852	n	8.9	45.11	33.04	3.51	10.16	52
220	170.884	1.47507	n	3.9	28.83	28.25	1.93	9.9	76
221	174.177	0.225019	n	2.6	28.99	26.89	2.66	9.11	54
222	163.193	2.2795	n	8.4	28.98	37.15	8.13	33.18	35
223	168.851	0.47606	n	1	19.47	15.66	1.29	8.59	47
224	180	0.456545	n	7.8	39.89	34.69	4.12	18.8	89
225	166.73	0.822456	n	1.3	20.69	16.68	2.97	11.95	80
226	174.492	0.650922	n	8.9	29.97	26.5	1.83	8.71	83
227	168.97	0.161967	n	2.9	24.3	21.77	6.16	15.85	59
228	166.488	0.750489	n	1.8	16.73	20.81	5.19	18.76	77
229	171.103	0.960954	n	3.6	31.84	17.98	2.6	9.29	79
230	170.516	0.215484	n	1.3	12.91	16.61	3.33	7.62	72
231	156.861	0.835404	n	22.4	63.12	33.99	6.67	16.94	83
232	171.565	2.23622	n	17.3	37.59	37.77	6.75	34.31	84
233	174.164	1.08868	n	13.8	25.07	38.9	9.89	34.17	73
234	164.673	0.47543	y	4.4	25.16	23.14	3.64	18.16	66
235	189.681	3.00162	n	33.1	44.56	58.12	13.8	39.76	85
236	168.054	0.135769	n	0.4	18.7	15.26	1.15	6.79	71
237	164.733	1.13119	n	14.5	61.16	25.23	1.99	15.87	56
238	147.593	0.948841	y	4.6	26.69	33.92	2.03	18.09	57
239	170.695	1.56174	n	6.6	29.41	34.67	6.05	21.26	55
240	159.345	0.695485	n	1	19.18	11.37	3.49	15.33	45
241	164.601	0.282194	n	2.9	23.88	16.1	1.85	5.08	47
242	167.19	0.550727	n	2.9	34.23	13.95	2.86	8.54	56
243	156.412	2.88855	n	6.6	50.17	20.05	2.13	4.71	43
244	164.635	1.7685	n	14.1	42.72	27.45	11.46	19.88	89
245	167.109	0.898462	n	3.9	39.72	21.07	4.07	13.69	46
246	162.5	1.85371	n	2.9	17.84	21.29	6.02	22.65	45
247	168.863	1.0052	n	2.1	20.25	14.39	6.17	16.5	50
